# Supplementary material for: Physiologically Based Pharmacokinetic Modeling and Simulations in Lieu of Clinical Pharmacology Studies to Support the New Drug Application of Asciminib
Source: Pharmaceutics. 2025 Sep 26;17(10):1266. doi: 10.3390/pharmaceutics17101266 (PMC12567041; doi:10.3390/pharmaceutics17101266)
Supplement: Supplementary file 1 [file pharmaceutics-17-01266-s001.zip]

Archive with 1 entries (1 files):
- pharmaceutics-3825015-supplementary.pdf
